# Supplementary material for: BbWor1, a Regulator of Morphological Transition, Is Involved in Conidium-Hypha Switching, Blastospore Propagation, and Virulence in Beauveria bassiana
Source: Microbiol Spectr. 2021 Jul 28;9(1):10.1128/spectrum.00203-21. doi: 10.1128/spectrum.00203-21 (PMC8552717; doi:10.1128/spectrum.00203-21)
Supplement: SUPPLEMENTAL FILE 2 — Supplemental material. Download SPECTRUM00203-21_Supp_2_seq8.xls, XLS file, 0.04 MB [file spectrum00203-21_supp_2_seq8.xls]

## Sheet: Sheet1
	Table S3 The expression levels of 65 DEGs overlapping the three models in ΔBbWor1 vs WT.
	Gene ID	HTC		CTH		BTB		Gene description
		log2FC	Q-value	log2FC	Q-value	log2FC	Q-value
	BBA_08354#	-8.84932	1.71072e-45	-7.42838	6.60004e-20	-9.35979	5.63875e-61	hypothetical protein
	BBA_06382#	-2.16945	4.84699e-246	-7.28789	2.36275e-18	-2.43908	2.54021e-27	hypothetical protein
	BBA_04529#	-1.21559	0.000487987	-6.6006	2.55868e-12	-8.69514	1.97498e-42	ATPase protein
	BBA_09998#	-3.8656	0	-5.96354	1.55766e-08	-6.02152	2.36426e-17	conidial wall protein
	BBA_06585#	-2.65954	2.93176e-76	-5.75941	1.36588e-07	-2.78104	2.29616e-33	hypothetical protein
	BBA_05741#	-3.48747	1.05073e-184	-4.96938	1.39359e-12	-4.31483	0.000471168	4-hydroxyacetophenone
	BBA_00283#	-2.61575	1.69073e-37	-4.66355	0.000373811	-1.57266	2.21326e-09	membrane transporter
	BBA_08450#	-8.45942	0	-4.17927	9.43006e-13	-7.04321	5.78561e-17	glycerophosphoryl diester phosphodiesterase
	BBA_05879#	-3.07681	3.71435e-29	-2.99541	3.19119e-18	-6.73468	6.38577e-125	aorsin-like protein
	BBA_05605#	-1.22109	6.99517e-36	-2.82351	1.94293e-138	-1.90528	0	formyl transferase
	BBA_07497#	-1.19002	1.20029e-186	-2.59431	3.43307e-13	-3.72286	1.88808e-110	hypothetical protein
	BBA_07979#	-6.95907	0	-2.45413	2.4966e-14	-5.62437	0	hypothetical protein
	BBA_01615#	-1.84349	0	-2.08389	6.81235e-47	-3.38429	0	aquaporin-2
	BBA_06312#	-1.51396	3.74313e-33	-2.07126	0	-3.00124	0	MHYT domain signaling protein
	BBA_08996#	-2.02834	7.03918e-285	-1.99592	2.49362e-12	-3.99398	0	NADH-cytochrome b5 reductase
	BBA_06318#	-1.21916	0.000325818	-1.99354	5.56929e-05	-1.34372	1.27369e-06	hypothetical protein
	BBA_03952#	-1.66629	1.30931e-105	-1.91267	5.41409e-21	-1.96581	7.78496e-15	glutathione-dependent formaldehyde-activating, GFA
	BBA_06341#	-2.04989	0	-1.81511	1.46953e-125	-1.74671	0	hypothetical protein
	BBA_03023#	-1.03292	1.42068e-115	-1.75353	8.48361e-126	-1.77981	0	hypothetical protein
	BBA_03924#	-2.23921	2.06506e-88	-1.66712	9.35712e-69	-2.52245	1.58671e-100	hypothetical protein
	BBA_09043#	-1.05221	0	-1.61594	3.09792e-56	-1.84194	0	mitogen-activated protein kinase sty1
	BBA_04792#	-1.32425	1.25334e-07	-1.61269	2.13204e-07	-3.62934	0	hypothetical protein
	BBA_02569#	-1.6536	0	-1.61025	2.66309e-08	-2.41543	3.08044e-263	hypothetical protein
	BBA_01278#	-1.19425	0	-1.49477	6.72639e-12	-3.18891	1.01036e-190	pyridoxamine 5'-phosphate oxidase
	BBA_09755#	-1.5961	4.25647e-05	-1.48328	4.01261e-08	-1.7973	2.97419e-22	epoxide hydrolase
	BBA_09231#	-2.31673	7.94179e-271	-1.45413	0.000141462	-3.61455	1.27196e-23	hypothetical protein
	BBA_09026#	-4.70058	0	-1.402	0	-2.71291	0	isochorismatase family protein
	BBA_06126#	-1.8032	0	-1.38688	1.48966e-43	-2.01696	0	hypothetical protein
	BBA_08764#	-2.06915	0	-1.33127	1.1604e-05	-2.64975	0	hypothetical protein
	BBA_02107#	-10.0856	2.4214e-88	-1.30768	4.35496e-16	-9.38935	5.85863e-62	hypothetical protein
	BBA_09257#	-7.47488	1.86932e-21	-1.18622	0.000750701	-6.59183	3.32712e-13	cis,cis-muconate lactonizing enzyme precursor
	BBA_09127#	-5.01328	0	-1.13292	5.03421e-110	-1.22546	1.97337e-69	thioester reductase domain-containing protein
	BBA_02580#	-5.4568	0	-1.09564	6.67835e-08	-6.05444	0	allergen-like protein
	BBA_06052#	-2.74836	8.60535e-104	-1.07465	8.62879e-39	-1.65345	1.30637e-156	cyclase protein
	BBA_08995#	-1.67772	0	-1.07059	8.44877e-35	-1.75135	0	hypothetical protein
	BBA_05755#	-1.31211	0	-1.04767	7.72684e-12	-2.3288	2.69875e-63	hypothetical protein
	BBA_06350#	-2.8205	8.6066e-111	-1.01976	8.49652e-12	-4.23819	2.90208e-96	C6 transcription factor
	BBA_00427	-4.96031	1.09156e-05	1.60067	1.24258e-05	5.75569	2.93935e-08	Acyl-CoA N-acyltransferase
	BBA_00625	2.02441	2.28189e-59	-1.35776	2.23508e-65	-2.82427	9.31864e-213	Glycoside hydrolase, catalytic core
	BBA_02454	1.8534	0	1.1886	4.41123e-05	2.35604	0	hypothetical protein
	BBA_02624	2.61261	9.47725e-35	-4.97836	6.57767e-05	2.57677	0	lipase-like protein
	BBA_02633	1.0603	1.08295e-45	1.49333	1.1097e-08	2.49044	4.97589e-166	alpha/beta hydrolase fold-3 domain containing protein
	BBA_02999	1.9093	0	-1.61451	1.84838e-62	1.97004	5.76988e-118	hydrophobin-like protein
	BBA_03082	2.33783	5.89011e-126	1.07497	4.63748e-18	-1.37523	4.24741e-06	beta (1-3) glucanosyltransferase
	BBA_04213	1.09121	1.03936e-12	-1.27166	5.40762e-23	-2.94146	7.24751e-273	gastric mucin
	BBA_04552	2.95139	0.000107095	-2.12482	0.000301165	2.4152	3.85413e-13	LysM domain protein
	BBA_05279	1.0043	5.04597e-07	1.29515	7.27093e-05	1.10651	9.89758e-09	PX domain-containing protein
	BBA_06207	1.85185	6.96775e-18	-1.79008	2.44773e-143	-1.98984	0	hypothetical protein
	BBA_06252	4.78022	2.48599e-05	1.56196	2.66509e-28	1.50215	3.51011e-40	primase zinc finger protein
	BBA_06305	-6.21934	7.82174e-11	5.17255	1.74221e-05	9.27838	1.86102e-57	Cytochrome P450 CYP570A1
	BBA_06411	1.18193	0	-1.10627	6.75201e-135	1.50605	0	Gti1/Pac2 family protein
	BBA_06599	1.92146	0	-1.35399	8.664e-11	1.57801	0	hydrophobin-like protein
	BBA_06919	-5.3436	7.2171e-07	1.25495	1.29975e-27	-3.64849	5.57317e-28	SH3 domain-containing protein
	BBA_07376	1.63033	0	-1.14238	0	-5.5893	0	hypothetical protein
	BBA_07675	1.21251	9.75756e-10	1.60537	4.72712e-05	1.1314	3.12109e-08	hypothetical protein
	BBA_08368	-1.7488	2.70179e-59	1.3569	8.98662e-06	1.38219	8.85116e-07	GNAT family acetyltransferase
	BBA_08650	1.13725	1.29155e-18	-1.15208	5.32622e-14	-1.49122	5.64912e-32	hypothetical protein
	BBA_08791	1.56792	4.12177e-53	-1.30702	1.51703e-14	-2.48721	0	alkaline serine protease Aor
	BBA_08978	1.06764	7.89863e-15	1.64273	8.66681e-05	-2.27829	2.17535e-10	hypothetical protein
	BBA_09027	5.24228	2.83707e-95	9.66594	1.93137e-70	11.8496	1.60658e-222	putative transposase
	BBA_09703	8.95386	1.01958e-49	-4.95795	7.43873e-05	-10.088	3.56016e-90	hypothetical protein
	BBA_09831	6.62381	7.39206e-14	-3.8167	0.00037628	-1.20594	1.23069e-05	hypothetical protein
	BBA_09834	7.27331	8.63837e-20	-4.40166	6.62602e-06	-1.04616	3.80194e-06	hypothetical protein
	BBA_09835	7.62145	4.68054e-132	-1.81004	4.49409e-11	-1.73201	7.30924e-09	hypothetical protein
	BBA_10079	2.91835	2.62083e-05	2.18365	1.45087e-32	9.34832	3.16675e-41	hypothetical protein
	# The expression of 37 gene is downregulated in all three models.
