# Supplementary material for: BbWor1, a Regulator of Morphological Transition, Is Involved in Conidium-Hypha Switching, Blastospore Propagation, and Virulence in Beauveria bassiana
Source: Microbiol Spectr. 2021 Jul 28;9(1):10.1128/spectrum.00203-21. doi: 10.1128/spectrum.00203-21 (PMC8552717; doi:10.1128/spectrum.00203-21)
Supplement: SUPPLEMENTAL FILE 3 — Supplemental material. Download SPECTRUM00203-21_Supp_3_seq9.xls, XLS file, 0.04 MB [file spectrum00203-21_supp_3_seq9.xls]

## Sheet: Sheet1
Table S4 GO enrichment analysis was performed for upregulated and downregulated DEGs between the WT and ΔBbWor1 strains in the HTC model.
	GO Term ID	GO Term	Gene Num #	Q-value
Down-regulated DEGs	GO:0003735	structural constituent of ribosome	65	7.48746e-24
	GO:0005840	ribosome	78	9.81903e-24
	GO:0030529	intracellular ribonucleoprotein complex	103	1.10476e-21
	GO:1990904	ribonucleoprotein complex	103	1.10476e-21
	GO:0005198	structural molecule activity	69	1.15121e-19
	GO:0006412	translation	77	1.77307e-16
	GO:0043043	peptide biosynthetic process	77	4.67201e-16
	GO:0006518	peptide metabolic process	80	8.15242e-16
	GO:0043603	cellular amide metabolic process	85	5.43907e-15
	GO:0043604	amide biosynthetic process	78	5.43907e-15
	GO:0043228	non-membrane-bounded organelle	102	1.37164e-09
	GO:0043232	intracellular non-membrane-bounded organelle	102	1.37164e-09
	GO:0044271	cellular nitrogen compound biosynthetic process	148	2.05979e-09
	GO:1901566	organonitrogen compound biosynthetic process	119	2.71714e-09
	GO:0022613	ribonucleoprotein complex biogenesis	43	1.08882e-07
	GO:0010467	gene expression	151	1.29728e-07
	GO:0042254	ribosome biogenesis	33	2.791e-06
	GO:0016491	oxidoreductase activity	158	5.52973e-05
	GO:0022626	cytosolic ribosome	10	0.000101766
	GO:0009058	biosynthetic process	198	0.000109294
	GO:1901564	organonitrogen compound metabolic process	164	0.000208454
	GO:0009059	macromolecule biosynthetic process	125	0.000224485
	GO:0034645	cellular macromolecule biosynthetic process	124	0.000224485
	GO:0005737	cytoplasm	190	0.000250691
	GO:0034641	cellular nitrogen compound metabolic process	205	0.000250691
	GO:0044249	cellular biosynthetic process	183	0.000269437
	GO:1901576	organic substance biosynthetic process	182	0.000269437
	GO:0008152	metabolic process	375	0.000382305
	GO:0044085	cellular component biogenesis	57	0.000539567
	GO:0044267	cellular protein metabolic process	93	0.000904024
	GO:0044391	ribosomal subunit	16	0.000931838
	GO:0044444	cytoplasmic part	157	0.000931838
	GO:0071704	organic substance metabolic process	323	0.00144966
	GO:0044237	cellular metabolic process	296	0.00157967
	GO:0003723	RNA binding	67	0.00163868
	GO:0016866	intramolecular transferase activity	9	0.00254084
	GO:0005852	eukaryotic translation initiation factor 3 complex	9	0.00315915
	GO:0019538	protein metabolic process	93	0.00502509
	GO:0032991	macromolecular complex	137	0.00502509
	GO:0006082	organic acid metabolic process	70	0.00870045
	GO:0043436	oxoacid metabolic process	69	0.0110672
	GO:0006417	regulation of translation	13	0.011588
	GO:0008135	translation factor activity, RNA binding	25	0.011588
	GO:0010608	posttranscriptional regulation of gene expression	13	0.011588
	GO:0034248	regulation of cellular amide metabolic process	13	0.011588
	GO:0044238	primary metabolic process	295	0.0118076
	GO:0019752	carboxylic acid metabolic process	67	0.0133056
	GO:0009062	fatty acid catabolic process	5	0.0166664
	GO:0008175	tRNA methyltransferase activity	6	0.0177156
	GO:0071826	ribonucleoprotein complex subunit organization	17	0.0186025
	GO:0034470	ncRNA processing	24	0.0249197
	GO:0022618	ribonucleoprotein complex assembly	16	0.0251636
	GO:0072329	monocarboxylic acid catabolic process	7	0.0251636
	GO:0002181	cytoplasmic translation	11	0.0265303
	GO:0016282	eukaryotic 43S preinitiation complex	8	0.027296
	GO:0015935	small ribosomal subunit	9	0.0288907
	GO:0006446	regulation of translational initiation	8	0.0366812
	GO:0006807	nitrogen compound metabolic process	247	0.0372826
	GO:0006364	rRNA processing	16	0.0380363
	GO:0006189	'de novo' IMP biosynthetic process	5	0.040903
	GO:0001522	pseudouridine synthesis	6	0.0443224
	GO:0022625	cytosolic large ribosomal subunit	4	0.0443224
	GO:0044445	cytosolic part	11	0.0443224
	GO:0071428	rRNA-containing ribonucleoprotein complex export from nucleus	6	0.0443224
	GO:0003743	translation initiation factor activity	18	0.0480092
	GO:0022627	cytosolic small ribosomal subunit	5	0.0493629
Up-regulated DEGs	GO:0031224	intrinsic component of membrane	234	4.15022e-08
	GO:0016021	integral component of membrane	232	5.07415e-08
	GO:0044425	membrane part	235	8.01531e-07
	GO:0016020	membrane	239	2.68446e-06
	GO:0008236	serine-type peptidase activity	27	0.000379395
	GO:0017171	serine hydrolase activity	27	0.000379395
	GO:0004252	serine-type endopeptidase activity	21	0.000422043
	GO:0020037	heme binding	26	0.000422043
	GO:0046906	tetrapyrrole binding	26	0.000422043
	GO:0016787	hydrolase activity	169	0.00201168
	GO:0070011	peptidase activity, acting on L-amino acid peptides	49	0.00201168
	GO:0004175	endopeptidase activity	31	0.00243348
	GO:0003824	catalytic activity	365	0.00871037
	GO:0008233	peptidase activity	49	0.0152109
	GO:0009266	response to temperature stimulus	6	0.0152109
	GO:0009408	response to heat	6	0.0152109
	GO:0009628	response to abiotic stimulus	8	0.0183027
	GO:0042026	protein refolding	4	0.0207867
	GO:0043335	protein unfolding	3	0.0213372
	GO:0051787	misfolded protein binding	3	0.0383355
# The number of DEGs annotated to this GO term
