# Supplementary material for: BbWor1, a Regulator of Morphological Transition, Is Involved in Conidium-Hypha Switching, Blastospore Propagation, and Virulence in Beauveria bassiana
Source: Microbiol Spectr. 2021 Jul 28;9(1):10.1128/spectrum.00203-21. doi: 10.1128/spectrum.00203-21 (PMC8552717; doi:10.1128/spectrum.00203-21)
Supplement: SUPPLEMENTAL FILE 4 — Supplemental material. Download SPECTRUM00203-21_Supp_4_seq10.xls, XLS file, 0.03 MB [file spectrum00203-21_supp_4_seq10.xls]

## Sheet: Sheet1
	Table S5 GO enrichment analysis was performed for upregulated and downregulated DEGs between the WT and ΔBbWor1 strains in the BTB model.
		GO Term ID	GO Term	Gene Num #	Q-value
	Down-regulated DEGs	GO:0016491	oxidoreductase activity	138	1.5944e-10
		GO:0016021	integral component of membrane	223	4.24251e-06
		GO:0031224	intrinsic component of membrane	224	4.24251e-06
		GO:0003824	catalytic activity	421	3.97767e-05
		GO:0044425	membrane part	225	7.67584e-05
		GO:0016020	membrane	230	0.000124987
		GO:0005506	iron ion binding	28	0.00354193
		GO:0048037	cofactor binding	77	0.00354193
		GO:0004190	aspartic-type endopeptidase activity	12	0.0176538
		GO:0070001	aspartic-type peptidase activity	12	0.0176538
		GO:0020037	heme binding	24	0.0194558
		GO:0046906	tetrapyrrole binding	24	0.0194558
		GO:0004553	hydrolase activity, hydrolyzing O-glycosyl compounds	27	0.0199861
		GO:0016798	hydrolase activity, acting on glycosyl bonds	28	0.0326943
		GO:0004175	endopeptidase activity	30	0.0375552
		GO:0050660	flavin adenine dinucleotide binding	27	0.0375552
	Up-regulated DEGs	GO:0000786	nucleosome	5	0.00225282
		GO:0044815	DNA packaging complex	5	0.00393517
		GO:0000785	chromatin	7	0.0196351
		GO:0032993	protein-DNA complex	5	0.0196351
		GO:0005694	chromosome	11	0.0289605
		GO:0044427	chromosomal part	10	0.0369935
		GO:0016705	oxidoreductase activity, acting on paired donors, with incorporation or reduction of molecular oxygen	13	0.0372168
		GO:0004497	monooxygenase activity	13	0.0406513
	# The number of DEGs annotated to this GO term
